# Supplementary material for: Evidence and Clinical Applications of Natural Products in Veterinary Medicine: A Systematic Review of Clinoptilolite, Ozone Therapy, Propolis, and Phytotherapy
Source: Vet Sci. 2026 May 16;13(5):483. doi: 10.3390/vetsci13050483 (PMC13211563; doi:10.3390/vetsci13050483)
Supplement: Supplementary file 1 [file vetsci-13-00483-s001.zip]

Archive with 3 entries (3 files):
- Table S1 MDPI_PRISMA_suppl_S1.pdf
- Table S2. Database_Specific Search Strategies.pdf
- Table S3. Risk of Bias.pdf
